# Supplementary material for: Role of cfDNA and ctDNA to improve the risk stratification and the disease follow-up in patients with endometrial cancer: towards the clinical application
Source: J Exp Clin Cancer Res. 2024 Sep 20;43:264. doi: 10.1186/s13046-024-03158-w (PMC11414036; doi:10.1186/s13046-024-03158-w)
Supplement: Supplementary file 13 — Supplementary Material 13 [file 13046_2024_3158_MOESM13_ESM.xlsx]

## Sheet: Sheet2
Supplementary Table 6: Genomic alterations found on the 198 patients with endometrial cancer included in the study.
Sample	Gene	Nucleotide Change	Protein Change	Frequency (%)
ID1	PIK3CA	c.263G>A	p.Arg88Gln	7.57
	PTEN	c.275A>C	p.Asp92Ala	8.91
	Microsatellite instability
	FGFR2	c.758C>G	p.Pro253Arg	9.87
ID2	Microsatellite instability
ID3	Microsatellite instability
ID4	Microsatellite instability
ID5	NRAS	c.182A>G	p.Gln61Arg	12.61
	TP53	c.610G>T	p.Glu204Ter	28.47
ID6	PIK3R1	p.Asp560His	c.1678G>C	4.4
	TP53	p.Gly266Glu	c.797G>A	67.33
ID7	CTNNB1	c.110C>T	p.Ser37Phe	25.35
	PIK3CA	c.1258T>C	p.Cys420Arg	22.57
	FGFR2	c.755C>G	p.Ser252Trp	20.42
ID8	PIK3CA	c.263G>A	p.Arg88Gln	43.91
	KRAS	c.35G>A	p.Gly12Asp	19.87
ID9	MSH2	p.Arg680Ter	c.2038C>T	49.27
	FBXW7	p.Arg224Ter	c.670C>T	20.52
	PTEN	p.Gln245Ter	c.733C>T	20.13
	CDKN1B	p.Pro137fs	c.410delC	20.18
	MAP2K1	p.Pro124Ser	c.370C>T	23.66
ID10	PIK3CA	c.113G>A	p.Arg38His	9.26
	PIK3CA	c.3074C>G	p.Thr1025Ser	19.12
	KRAS	c.35G>A	p.Gly12Asp	21.21
ID11	TP53	c.613T>G	p.Y205D	19.66
	PIK3CA	c.323G>A	p.Arg108His	53.23
ID12	No pathogenic alterations found
ID13	FGFR3	copy number mean (5.77)		5%:5,19/ 95%:6,42
ID14	BRAF	c.1742A>G	p.Asn581Ser	45.6
	WHSC1L1(1) - FGFR1(2)	Gene fusion		2927 counts
	PTEN	c.916delA	p.Ile306Ter	50.17
	RB1	c.2087_2090delGAGA	p.Arg696fs	13.15
ID15	KRAS	c.175G>A	p.Ala59Thr	25.2
ID16	PIK3CA	c.3129G>T	p.Met1043Ile	37.96
	RICTOR	copy number mean (5.78)		5%:5,06/ 95%:6,6
	TP53	c.722C>G	p.Ser241Cys	74.55
	PPP2R1A	c.767C>A	p.Ser256Tyr	29.34
ID17	MYC	AMPLIFICATION		5.41
	CCNE1	AMPLIFICATION		16.21
	TP53	c.524G>A	p.R175H	10
	KRAS	AMPLIFICATION		8.56
ID18	CTNNB1	c.94G>C	p.Asp32His	44.3
	ESR1	c.1610A>C	p.Tyr537Ser	20.14
ID19	No pathogenic alterations found
ID20	No pathogenic alterations found
ID21	CTNNB1	c.98C>T	p.Ser33Phe	48.72
	AKT1	c.49G>A	p.Glu17Lys	55.81
ID22	CCND3	copy number mean (5,28)		5%:4,49/ 95%:6,21
	MYC	copy number mean (29,63)		5%:25,39/ 95%:34,58
	CCNE1	copy number mean (4,79)		5%:4,07/ 95%:5,63
	AKT2	copy number mean (23,18)		5%:19,86/ 95%:27,05
	PPP2R1A	c.536C>G	p.Pro179Arg	66.48
ID23	PPP2R1A	c.770G>T	p.W257L	45.37
	TP53	c.838A>G	p.R280G	56.97
ID24	No pathogenic alterations found
ID25	PIK3CA (gene amplification)	copy number mean (8.66)
ID26	KRAS	c.437C>T	p.Ala146Val	26.15
ID27	POLE	c.857C>G	p.Pro286Arg
ID28	PIK3CA	c.1633G>A	p.Glu545Lys	30.05
	PTEN	c.389G>C	p.Arg130Pro	44.91
ID29	CTNNB1	c.110C>T	p.Ser37Phe	28.9
	PIK3CA	c.3127A>G	p.Met1043Val	30.47
	ESR1	c.1610A>C	p.Tyr537Ser	33.03
	PTEN	c.511C>T	p.Gln171Ter	27.29
	FGFR2	c.755C>G	p.Ser252Trp	31.97
ID30	POLE	c.857C>G	p.Pro286Arg	14
	ARID1A	c.5299G>T	p.Glu1767Ter	36.46
	PIK3CA	c.333G>T	p.Lys111Asn	25
	PIK3CA	c.1357G>A	p.Glu453Lys	41.3
	PIK3CA	c.3141T>G	p.His1047Gln	38.13
	ATM	c.748C>T	p.Arg250Ter	38.94
	RB1	c.7348C>T	p.Arg2450Ter	36.51
ID31	No pathogenic alterations found
ID32	PTEN	c.389G>C	p.Arg130Pro	20.4
ID33	MLH1	c.2035G>T	p.Glu679Ter	16.78
	CTNNB1	c.94G>A	p.Asp32Asn	6.26
	PIK3CA	c.263G>A	p.Arg88Gln	15.96
	PIK3R1	c.1519G>T	p.Glu507Ter	16.15
	PTEN	c.373A>G	p.Lys125Glu	15.41
	PTEN	c.462C>A	p.Phe154Leu	16.51
	ATM	c.742C>T	p.Arg248Ter	15.02
	POLE	c.857C>G	p.Pro286Arg	16.8
	RB1	c.709G>T	p.Glu237Ter	13.78
	SLX4	c.4523C>T	p.Ser1508Leu	14.98
ID34	ARID1A	c.5965C>T	p.Arg1989Ter	43.57
	CTNNB1	c.110C>T	p.Ser37Phe	39.61
	PIK3CA	c.3129G>T	p.Met1043Ile	40.1
	FBXW7	c.1972C>T	p.Arg658Ter	42.61
	PIK3R1	c.1042C>T	p.Arg348Ter	87.16
	PTEN	c.19G>T	p.Glu7Ter	43.37
	CREBBP	c.3955C>T	p.Arg1319Ter	34.18
ID35	PIK3CA	c.263G>A	p.Arg88Gln	24.06
	PIK3CA	c.353G>A	p.Gly118Asp	19.53
	FGFR2	c.1647T>A	p.Asn549Lys	49.82
	ARID1A	c.482_495delTCGCCGCCGCCGCG	p.Val161fs	14.47
ID36	PTEN	c.389G>C	p.Arg130Pro	69
	PIK3R1	c.978_982delGTCCT	p.Met326fs	12.43
ID37	PTEN	c.81_82insT	p.Ile28fs	37.04
	TP53	c.569C>T	p.Pro190Leu	74.76
ID38	PIK3CA	c.1634A>G	p.Glu545Gly	19.68
	PTEN	c.388C>G	p.Arg130Gly	39.91
	FGFR1	c.495_497delTGA	p.Asp166del	13.28
	PPP2R1A	c.547C>T	p.Arg183Trp	42.38
ID39	CTNNB1	c.121A>G	p.Thr41Ala	44.29
	RNF43	c.1585C>T	p.Arg529Trp	48.62
	PTEN	c.442G>A	p.Ala148Thr	47.94
ID40	CTNNB1	c.98C>G	p.Ser33Cys	34.48
	PIK3CA	c.1634A>C	p.Glu545Ala	25
ID41	NOTCH2	c.5356C>T	p.Arg1786Ter	25.83
	XPO1	c.1711G>A	p.Glu571Lys	17.87
	PIK3CA	c.1030G>A	p.Val344Met	35.36
	PIK3CA	c.3062A>G	p.Tyr1021Cys	37.67
	FBXW7	c.979G>T	p.Glu327Ter	36.67
	PIK3R1	c.1042C>T	p.Arg348Ter	33.41
	PIK3R1	c.1156C>T	p.Arg386Ter	33.87
	PTEN	c.101C>T	p.Ala34Val	32.72
	PTEN	c.545T>G	p.Leu182Ter	36.62
	PTEN	c.697C>T	p.Arg233Ter	9.8
	ATM	c.9022C>T	p.Arg3008Cys	32.12
	FANCI	c.1447G>T	p.Glu483Ter	6.68
	TP53	c.1024C>T	p.Arg342Ter	12.42
	NF1	c.532G>T	p.Glu178Ter	34.37
	NF1	c.7348C>T	p.Arg2450Ter	34.53
	MSH2	c.2272G>A	p.Asp758Asn	8.85
	POLE	c.4942G>A	p.Glu1648Lys	34.15
ID42	CTNNB1	c.110C>T	p.Ser37Phe	16.8
	PTEN	c.469delG	p.Glu157fs	24.13
ID43	ARID1A	c.3283C>T	p.Gln1095Ter	38.98
	PTEN	c.62delT	p.Phe21fs	39.7
	PTEN	c.388C>T	p.Arg130Ter	43.62
	FGFR2	c.1647T>A	p.Asn549Lys	40.1
ID44	PTEN	c.881_882delGT	p.Ser294fs	40.66
	KRAS	c.34G>A	p.Gly12Ser	39.4
ID45	PTEN	c.388C>G	p.Arg130Gly	26.75
	RB1	c.1723C>T	p.Gln575Ter	11.88
	TP53	c.745A>G	p.Arg249Gly	13.22
ID46	TP53	p.Arg175His	c.524G>A	39.25
	CCNE1		copy number mean (7,92)	5%:6,97/ 95%:9,01
ID47	ARID1A	c.2077C>T	p.Arg693Ter	20.37
	ARID1A	c.6611_6612insTCCTGGGCTTCCTAGAGGACAGCCTTGC	p.Ala2205fs	8.18
	PIK3CA	c.1633G>A	p.Glu545Lys	16.15
	PTEN	c.274G>A	p.Asp92Asn	20.59
	KRAS	c.35G>A	p.Gly12Asp	34.32
ID48	PTEN	c.388C>T	p.Arg130Ter	84.43
ID49	CTNNB1	c.95A>T	p.Asp32Val	23
	PIK3CA	c.331A>G	p.Lys111Glu	37.25
	PIK3R1	c.1710_1711insT	p.Ile571fs	43.31
	PIK3R1	c.1743delG	p.Met582fs	43.37
	PTEN	c.389G>A	p.Arg130Gln	32.75
	PTEN	c.923delG	p.Arg308fs	57.59
ID50	FBXW7	c.1393C>T	p.Arg465Cys	29.85
	TP53	c.832C>T	p.Pro278Ser	17.95
	CCNE1		copy number mean (9,81)	5%:8,32/95%:11,57
	PPP2R1A	c.767C>T	p.Ser256Phe	26.22
ID51	MTOR	c.6644C>T	p.Ser2215Phe	36.29
	PIK3CA	c.3129G>T	p.Met1043Ile	38.27
	PTEN	c.144C>A	p.Asn48Lys	39.97
	PTEN	c.389delG	p.Arg130fs	40.61
	KRAS	c.38G>A	p.Gly13Asp	39.29
ID52	Microsatellite instability
ID53	PIK3CA	c.1034A>T	p.Asn345Ile	30.75
	PTEN	c.416delT	p.Leu139fs	55.39
	FGFR2	c.1647T>A	p.Asn549Lys	59.23
	MAX	c.83A>G	p.His28Arg	26.81
	SMARCA4	c.2917C>T	p.Arg973Trp	6.1
ID54	PIK3CA		copy number mean (5,7)	5%:4,81/ 95%:6,75
ID55	ARID1A	c.4003C>T	p.Arg1335Ter	22.31
	PIK3CA	c.1636C>A	p.Gln546Lys	26.13
	PIK3R1	c.1669C>T	p.Arg557Ter	37.66
	PTEN	c.367C>G	p.His123Asp	35.91
	PTEN	c.388C>G	p.Arg130Gly	34.72
	TP53	c.817C>T	p.Arg273Cys	4.57
	TP53	c.583A>T	p.Ile195Phe	4.11
	TP53	c.430C>T	p.Gln144Ter	7.69
ID56	ARID1A	c.5890G>T	p.Glu1964Ter	17.33
	CDK2	copy number mean (5.27)		5%:4,22/ 95%:6,58
	TP53	c.876delA	p.Glu294fs	<5%
	ERBB2	copy number mean (5.43)		5%:4,58/ 95%:6,44
ID57	PIK3CA	c.263G>A	p.Arg88Gln	42.72
	PTEN	c.101C>T	p.Ala34Val	82.99
	PTEN	c.389G>T	p.Arg130Leu	91.25
ID58	PIK3R1	c.2113C>T	p.Gln705Ter	26.05
	MET	c.504G>T	p.Glu168Asp	49.68
	PTEN	c.367C>T	p.His123Tyr	29.86
	PTEN	c.445_446insT	p.Gln149fs	30.47
	TP53	c.730G>T	p.Gly244Cys	5
ID59	ARID1A	c.1669C>T	p.Gln557Ter	18.58
	PIK3CA	c.1633G>A	p.Glu545Lys	23.27
	PTEN	c.203A>G	p.Tyr68Cys	24.45
	PTEN	c.388C>G	p.Arg130Gly	24.4
	FGFR2	c.755C>G	p.Ser252Trp	21.6
	MAX	c.83A>G	p.His28Arg	20.8
	MET	c.1038C>G	p.Phe346Leu	21.25
ID60	ESR1(2) - CCDC170(8)	Fusion génica	ESR1-CCDC170.E2C8	186 copies
ID61	TP53	c.1024C>T	p.Arg342Ter	68.88
	PPP2R1A	c.536C>G	p.Pro179Arg	38.5
	PIK3CA	c.1049A>G	p.Asp350Gly	43.47
ID62	ARID1A	c.1513_1514delCA	p.Gln505fs	26.28
	CTNNB1	c.133_135delTCT	p.Ser45del	27.76
	PTEN	c.217G>T	p.Glu73Ter	25.51
ID63	PIK3CA	c.1357G>A	p.Glu453Lys	51.48
	TP53	c.955A>T	p.Lys319Ter	54.21
	TP53	c.518T>C	p.Val173Ala	25.95
	ERBB2	copy number mean (4,89)		5%:4,24/ 95%:5,64
	PPP2R1A	c.536C>G	p.Pro179Arg	38.97
ID64	ARID1A	c.2788delT	p.Tyr930fs	36.08
	CTNNB1	c.98C>T	p.Ser33Phe	5.7
	PIK3CA	c.1624G>A	p.Glu542Lys	25.45
	FBXW7	c.1393C>T	p.Arg465Cys	24.11
	PTEN	c.128_129delAA	p.Glu43fs	32.06
	PTEN	c.697C>T	p.Arg233Ter	25.4
	ERBB2	c.2327G>T	p.Gly776Val	26.89
ID65	PIK3CA	c.1634A>C	p.Glu545Ala	48.05
	FGFR2	c.1647T>A	p.Asn549Lys	66.58
ID66	PIK3CA	c.1035T>A	p.Asn345Lys	22.15
	KRAS	c.35G>A	p.Gly12Asp	19.21
	U2AF1L5	c.101C>T	p.Ser34Phe	19.65
	ARID1A	c.4420C>T	p.Gln1474Ter	44.18
ID67	MET	c.3029C>T	p.Thr1010Ile	43.08
ID68	PIK3CA	c.3062A>G	p.Tyr1021Cys	20.15
	ERBB2	c.2524G>A	p.Val842Ile	20.5
	GNAS	c.601C>T	p.Arg201Cys	21.2
	MSH2	c.1363G>T	p.Glu455Ter	20.3
	RB1	c.1548G>A	p.Trp516Ter	19.97
	PTEN	c.85delT	p.Tyr29IlefsTer25	22.9
	FGFR2	c.913G>A	p.Gly305Arg	19.35
ID69	ARID1A	c.2248C>T	p.Arg750Ter	84.67
	ATR	c.760G>T	p.Glu254Ter	5.06
	FBXW7	c.2065C>T	p.Arg689Trp	35.22
	PIK3R1	c.1042C>T	p.Arg348Ter	36.69
	PIK3R1	c.1381C>T	p.Arg461Ter	77.27
	RAD50,TH2LCRR	c.3424G>T	p.Glu1142Ter	41.48
	ATM	c.829G>T	p.Glu277Ter	37.24
	POLE	c.857C>G	p.Pro286Arg	42.26
	BRCA2	c.289G>T	p.Glu97Ter	37.51
	RB1	c.967G>T	p.Glu323Ter	38.83
	NF1	c.1570G>T	p.Glu524Ter	40.19
	NF1	c.4084C>T	p.Arg1362Ter	43.86
	PPP2R1A	c.547C>T	p.Arg183Trp	36.87
ID70	ARID1A	c.6583_6584insC	p.Leu2195ProfsTer30	14.31
	PIK3CA	c.1030G>A	p.Val344Met	13.01
	PIK3CA	c.3140A>G	p.His1047Arg	17.09
	KRAS	c.38G>A	p.Gly13Asp	14.13
	TP53	c.743G>A	p.Arg248Gln	12.81
	SMARCA4	c.2917C>T	p.Arg973Trp	11.27
ID71	Microsatellite instability
ID72	ARID1A	c.5965C>T	p.Arg1989Ter	4.9
	PIK3CA	c.3073A>G	p.Thr1025Ala	4.95
	PTEN	c.295G>T	p.Glu99Ter	3.75
	PTEN	c.517C>T	p.Arg173Cys	4.75
	PTEN	c.1022T>G	p.Phe341Cys	3.3
	FGFR2	c.1645A>C	p.Asn549His	5.4
	POLE	c.857C>G	p.Pro286Arg	5
	NF1	c.4084C>T	p.Arg1362Ter	3.35
ID73	PIK3R1	c.1126G>A	p.Gly376Arg	21.12
	TP53	c.742C>T	p.Arg248Trp	24.87
	STK11	c.772delG	p.Asp258ThrfsTer29	16.52
	PPP2R1A	c.767C>T	p.Ser256Phe	18.55
ID74	ARID1A	c.2132C>G	p.Ser711Ter	33.02
	PIK3R1	c.1732_1735delGACCinsCCA	p.Asp578ProfsTer4	61.28
	PTEN	c.388C>G	p.Arg130Gly	41.45
	KRAS	c.35G>A	p.Gly12Asp	37.96
ID75	KRAS	c.35G>T	p.Gly12Val	79.42
ID76	Microsatellite instability
ID77	PIK3CA	c.2176G>A	p.Glu726Lys	7.3
	PTEN	c.389G>A	p.Arg130Gln	22.9
	ERBB3	c.694G>A	p.Ala232Thr	20
	NF1	c.910C>T	p.Arg304Ter	33.91
ID78	ARID1A	c.2132C>A	p.Ser711Ter	22.27
	PIK3CA	c.3140A>T	p.His1047Leu	16.9
	PTEN	c.721_722insGGAAGACAAGTTCATGTACT	p.Phe241TrpfsTer22	22.01
	KRAS	c.35G>T	p.Gly12Val	15.1
ID79	Microsatellite Instability
ID80	PIK3CA	c.3140A>G	p.His1047Arg	34.65
	KRAS	c.35G>C	p.Gly12Ala	38.37
ID81	PMS2	c.1261C>T	p.Arg421Ter	41.05
	TP53	c.707A>G	p.Tyr236Cys	69.57
	PPP2R1A	c.544C>T	p.Arg182Trp	41.2
ID82	ARID1A	c.6472C>T	p.Arg2158Ter	38.8
	PIK3CA	c.1633G>A	p.Glu545Lys	76.84
	FBXW7	c.1394G>A	p.Arg465His	36.93
	KRAS	c.35G>A	p.Gly12Asp	33.05
ID83	MLH1	c.2107delG	p.Glu703LysfsTer80	38.02
	PIK3CA	c.263G>A	p.Arg88Gln	29.7
	Microsatellite instability
	PTEN	c.697C>T	p.Arg233Ter	31.53
ID84	NRAS	c.35G>A	p.Gly12Asp	45.37
	MSH6	c.3013C>T	p.Arg1005Ter	6.73
	CTNNB1	c.122C>T	p.Thr41Ile	46.07
	PTEN	c.388C>G	p.Arg130Gly	91.03
ID85	No genomic data
ID86	MDM2	Amplificacion 12q15(69202191-69233452)	6,93 copias	5%:5,43/ 95%:8,85
	PTPN11	c.1530G>C	p.Gln510His	35.21
	TP53	c.646G>A	p.Val216Met	52.86
	PPP2R1A	c.536C>G	p.Pro179Arg	30.71
ID87	BRAF	c.1406G>A	p.Gly469Glu	31.23
	PTEN	c.955_956delAC	p.Thr319PhefsTer5	30.86
	ATM	c.1369C>T	p.Arg457Ter	35.77
	KRAS	c.38G>A	p.Gly13Asp	29.49
	TP53	c.844C>T	p.Arg282Trp	35.63
	NF1	c.943C>T	p.Gln315Ter	31.15
ID88	KRAS	c.35G>T	p.Gly12Val	36.55
	BRCA1	c.1454delC	p.Ala485AspfsTer8	40.47
ID89	ARID1A	c.5161C>T	p.Arg1721Ter	39.7
	PTEN	c.697C>T	p.Arg233Ter	18.35
	PTEN	c.741_742insA	p.Pro248ThrfsTer5	21.61
	SPOP	c.349A>G	p.Met117Val	24.75
ID90	ARID1A	p.Arg1461Ter	c.4381C>T	28.75
	PIK3R1	p.Lys567Glu	c.1699A>G	48.87
	PTEN	p.Thr319Ter	c.955_958delACTT	26.49
	KRAS	p.Gly12Val	c.35G>T	28.94
	TP53	p.Val173Met	c.517G>A	18.41
ID91	PIK3CA	c.263G>A	p.Arg88Gln	21.95
	PTEN	c.464A>G	p.Tyr155Cys	25.26
	PTEN	c.1003C>T	p.Arg335Ter	24.75
	FGFR2	c.755C>G	p.Ser252Trp	24.16
ID92	PIK3CA	p.Tyr1021His	c.3061T>C	55.7
	FBXW7	p.Arg479Gln	c.1436G>A	30.9
	TP53	p.His179Arg	c.536A>G	51.79
	PPP2R1A	p.Pro179Leu	c.536C>T	42.18
ID93	ARID1A	c.2024_2043dup	p.Ser682IlefsTer67	24.13
	ARID1A	c.3826C>T	p.Arg1276Ter	31.12
	CTNNB1	c.110C>T	p.Ser37Phe	5.1
	PIK3CA	c.3140A>T	p.His1047Leu	31.65
	PTEN	c.388C>G	p.Arg130Gly	49.9
ID94	ARID1A	c.6343C>T	p.Gln2115Ter	14.3
	FBXW7	c.1514G>T	p.Arg505Leu	42.65
	Microsatellite instability
	PTEN	c.813delT	p.His272ThrfsTer4	45.13
	RB1	c.2359C>T	p.Arg787Ter	9.15
ID95	CTNNB1	c.122C>T	p.Thr41Ile	4.5
	CTNNB1	c.133_135delTCT	p.Ser45del	8.33
	PIK3CA	c.3139C>T	p.His1047Tyr	6.7
	PTEN	c.986delA	p.Asn329IlefsTer15	28.07
ID96	FBXW7	p.Arg465Cys	c.1393C>T	47.65
	AR	Amplificacion genica	chrX:66764989	6,79 copies
ID97	FGFR1	8p11.23(38271114-38297924)x6.19	amplificacion genica 5%:5.38, 95%:7.12	6,91 copies
	TP53	c.711G>A	p.Met237Ile	73.7
	ERBB2	c.2305G>C	p.Asp769His	39.85
ID98	No genomic data
ID99	TP53(10) - PDGFRA(12)	1706 lecturas	FUSION GENICA
	MSH2	c.1216C>T	p.Arg406Ter	53.71
	Microsatellite instability
	MET	c.2942-15_2942-12delTCTC	p.?	18.04
	PTEN	c.697C>T	p.Arg233Ter	10.8
	PPP2R1A	c.773G>A	p.Arg258His	17.33
ID100	No genomic data
ID101	No genomic data
ID102	PIK3CA	c.331A>G	p.Lys111Glu	57.53
	PIK3CA	c.1030G>A	p.Val344Met	40.90
	Microsatellite instability
	PTEN	c.697C>T	p.Arg233Ter	40.88
	KRAS	c.38G>A	p.Gly13Asp	18.98
	TP53	c.584T>C	p.Ile195Thr	8.77
	PPP2R1A	c.547C>T	p.Arg183Trp	34.48
	ARID1A	c.2077C>T	p.Arg693Ter	27.5
ID103	PTEN	c.388C>G	p.Arg130Gly	19.97
	GNAS	c.601C>T	p.Arg201Cys	11
ID104	No genomic data
ID105	MLH1	c.1489delC	p.Arg497GlyfsTer11	20.97
	NRAS	c.35G>T	p.Gly12Val	16.17
	PIK3CA	c.1030G>A	p.Val344Met	18.7
	PIK3CA	c.1624G>A	p.Glu542Lys	17.42
	KRAS	c.35G>T	p.Gly12Val	21.88
	ARID1A	c.2722_2723delAT	p.Ile908ProfsTer27	9.95
	ARID1A	c.2825_2826insA	p.Asn942LysfsTer65	43.87
	NOTCH1	c.201_202insC	p.Cys68LeufsTer75	18.29
	PTEN	c.463T>A	p.Tyr155Asn	88.35
	ATM	c.6187G>T	p.Gly2063Ter	20.22
	SLX4	c.4118delT	p.Phe1373SerfsTer2	21.82
	CREBBP	c.435delC	p.Ala146LeufsTer6	20.4
	FANCA	c.2709G>A	p.Trp903Ter	18.15
	CDK12	c.1568delA	p.Lys523ArgfsTer87	20.67
ID106	EGFR	c.2317_2318insCCC	p.Pro772dup	21.33
	FBXW7	c.1513C>A	p.Arg505Ser	20.35
	PTEN	c.388C>T	p.Arg130Ter	18.25
	TP53	c.742C>T	p.Arg248Trp	5.15
	ARID1A	c.6420_6421insCC	p.Phe2141ProfsTer60	38.14
	PIK3R1	c.1283delT	p.Val428AspfsTer18	16.9
ID107	CTNNB1	c.121A>G	p.Thr41Ala	33.6
	PIK3R1	c.1126G>A	p.Gly376Arg	45.6
	WHSC1L1(1) - FGFR1(2)	chr8:38239317 - chr8:38315052	Fusion GENICA	4870 reads
	Microsatellite instability
	PTCH1	c.3606delC	p.Ser1203AlafsTer52	39.58
	PTEN	c.518G>A	p.Arg173His	5.88
ID108	PIK3CA	p.His1047Arg	c.3140A>G	4
	PTEN	p.Arg234ThrfsTer9	c.698_699insG	5.86
ID109	PIK3CA	c.241G>A	p.Glu81Lys	28.11
	PIK3CA	c.323G>A	p.Arg108His	40.25
	FBXW7	c.1393C>T	p.Arg465Cys	33.62
	PTEN	c.987_990delTAAA	p.Asn329LysfsTer14	37.44
	PTEN	c.1008C>A	p.Tyr336Ter	41.57
ID110	ARID1A	c.2641delT	p.Ser881GlnfsTer10	21.45
	ARID1A	c.4800_4801delTC	p.Pro1601Ter	23.4
	Microsatellite instability
	MSH2	c.657delA	p.Gly220GlufsTer4	27.37
	MSH2*	c.1147C>T	p.Arg383Ter	24.62
	NFE2L2	c.241G>A	p.Gly81Ser	21.9
	PIK3R1	c.1937_1941delTTCTT	p.Phe646CysfsTer6	21.27
	NBN	c.247delA	p.Met83CysfsTer9	20.67
	PTEN	c.370T>G	p.Cys124Gly	24.15
	TP53	c.733G>A	p.Gly245Ser	24.75
ID111	PIK3CA	p.Glu542Lys	c.1624G>A	73.62
	ERBB3	p.Met91Thr	c.272T>C	51.55
	TP53	p.Arg175His	c.524G>A	81.78
ID112	KRAS	p.Gly12Val	c.35G>T	19.02
ID113	ARID1A	c.2185_2195delCCCAGTGGCCA	p.Pro729ValfsTer84	29.08
	KRAS	c.35G>T	p.Gly12Val	36.71
	AKT1	c.49G>A	p.Glu17Lys	57
ID114	PIK3CA	c.1633G>A	p.Glu545Lys	51.68
	PTEN	c.278A>G	p.His93Arg	88.14
	PTEN	c.497_515delTAACTATTCCCAGTCAGAG	p.Val166GlyfsTer11	32.39
ID115	PIK3CA	c.1633G>A	p.Glu545Lys	94.1
	BRCA2*	c.6556_6557insA	p.Ser2186TyrfsTer3	21.71
	CREBBP	c.2815_2816insC	p.Val939AlafsTer31	27.06
	PPP2R1A	c.767C>T	p.Ser256Phe	67.82
ID116	PIK3CA	c.1357G>A	p.Glu453Lys	27.29
ID117	Microsatellite Instability
ID118	PIK3CA	c.1034A>T	p.Asn345Ile	58.4
	RET	c.2647G>T	p.Ala883Ser	40.48
	TP53	c.818G>A	p.Arg273His	76.44
ID119	PIK3CA	c.3140A>G	p.His1047Arg	55.03
	PTEN	c.800delA	p.Lys267ArgfsTer9	71.85
	LOC100506321,MAX	c.83A>G	p.His28Arg	33.43
	NOTCH3	c.2084delC	p.Pro695ArgfsTer165	34.36
ID120	No pathogenic alterations found
ID121	KRAS	p.Gly12Val	c.35G>T	43.58
	BRCA2	p.Ser2186TyrfsTer3	c.6556_6557insA	26.77
	CREBBP	p.Val939AlafsTer31	c.2815_2816insC	10.81
	TP53	p.Gly262Val	c.785G>T	49.62
	BRCA1	p.Gly707ValfsTer29	c.2118delT	30.16
	NOTCH3	p.Glu1572AspfsTer16	c.4715_4716insC	57.15
ID122	MSH6	c.1572_1573delCA	p.Tyr524Ter	24.91
	FBXW7	c.1513C>T	p.Arg505Cys	7.26
	Microsatellite instability
	PIK3R1	c.1821T>A	p.Tyr607Ter	17.4
	PTEN	c.320A>T	p.Asp107Val	18.13
	PTEN	c.380G>A	p.Gly127Glu	12.52
	ATM	c.6128delG	p.Gly2043AlafsTer4	24.6
	ERBB3	c.310G>A	p.Val104Met	16.32
	SLX4	c.5470C>T	p.Gln1824Ter	15.35
	FANCA	c.1487delC	p.Pro496HisfsTer30	28.81
	TP53	c.916C>T	p.Arg306Ter	5.35
	NF1	c.2446C>T	p.Arg816Ter	17.58
	NF1	c.6224G>A	p.Trp2075Ter
	BRCA1	c.3381T>A	p.Tyr1127Ter
ID123	MTOR	c.5395G>A	p.Glu1799Lys	15.97
	MSH2	c.811_814delTCTG	p.Ser271ArgfsTer2	46.21
	MSH2	c.1147C>T	p.Arg383Ter	17.46
	Microsatellite Instability
	PTEN	c.883delC	p.Leu295TyrfsTer12	4.71
	PTEN	c.955_958delACTT	p.Thr319Ter	18.33
ID124	MTOR	c.5930C>T	p.Thr1977Ile	3.24
	PIK3CA	c.317G>T	p.Gly106Val	3.38
	KRAS	c.35G>A	p.Gly12Asp	3.66
ID125	NO DATA
ID126	CTNNB1	c.121A>G	p.Thr41Ala	47.58
	PIK3CA	c.3140A>G	p.His1047Arg	44.33
	RB1	c.299_300insG	p.Ile101AsnfsTer9	71.36
	RB1	c.660_661delAT	p.Val222ProfsTer2	9.35
	AKT1	c.49G>A	p.Glu17Lys	43.23
ID127	PIK3R1	c.1727_1729delCGA	p.Thr576del	43.26
	PTEN	c.388C>G	p.Arg130Gly	84.67
ID128	ARID1A	c.2911_2918delGGGGATGT	p.Gly971LysfsTer33	36.91
	ARID1A	c.6710_6711insTT	p.Leu2238CysfsTer30	37.15
	RAF1	c.770C>T	p.Ser257Leu	3.55
	PIK3R1	c.1728delG	p.Arg577GlufsTer5	36.2
	PTEN	c.406T>C	p.Cys136Arg	33.12
	PTEN	c.821G>A	p.Trp274Ter	5.59
	ATM	c.4207delA	p.Ser1403AlafsTer3	15.19
	KRAS	c.436G>A	p.Ala146Thr	25.46
ID129	PIK3CA	c.3145G>C	p.Gly1049Arg	31.92
	PTEN	c.287delC	p.Pro96HisfsTer3	51.18
ID130	ARID1A	c.4753delG	p.Val1585TyrfsTer27	38.4
	PTEN	c.276C>A	p.Asp92Glu	37.38
	PTEN	c.406T>C	p.Cys136Arg	38.49
	FGFR2	c.758C>G	p.Pro253Arg	37.3
	KRAS	c.35G>A	p.Gly12Asp	39.71
ID131	ARID1A	c.837delC	p.Ser280ProfsTer83	37.37
	CTNNB1	c.98C>T	p.Ser33Phe	8.27
	BAP1	c.410_411insC	p.Leu137PhefsTer6	6.21
	PIK3CA	c.1258T>C	p.Cys420Arg	34.87
	PTEN	c.485_487delACAinsCC	p.Asp162AlafsTer5	52.2
	NOTCH3	c.4715_4716insC	p.Glu1572AspfsTer16	58.13
ID132	AKT1	p.Glu17Lys	c.49G>A	26.61
	TP53	p.Cys238Gly	c.712T>G	10.43
ID133	SETD2	p.Arg368Ter	c.1102C>T	12.97
	FBXW7	p.Arg479Gln	c.1436G>A	13.4
	CDKN2A	p.Arg80Ter	c.238C>T	10.88
	PTEN	p.Arg233Ter	c.697C>T	10.95
	ERBB3	p.Val104Met	c.310G>A	9.93
	TP53	p.Arg175His	c.524G>A	13.56
ID134	TP53	c.1015_1021delGAGATGT	p.Glu339SerfsTer4	51.05
	PPP2R1A	c.547C>T	p.Arg183Trp	4.70
ID135	ARID1A	p.Arg1528Ter	c.4582C>T	42.7
	PIK3R1	p.Lys575ArgfsTer6	c.1719_1722delGAGA	41.67
	Microsatellite Instability
	PTEN	p.Arg130Gly	c.388C>G	42.09
	CCND1	p.Pro287Thr	c.859C>A	34.3
ID136	MTOR	p.Thr1977Ile	c.5930C>T	5.95
	ARID1A	p.Gln413Ter	c.1237C>T	6.35
	Microsatellite Instability
	PIK3CB	p.Leu1049Arg	c.3146T>G	3.31
	PTEN	p.Tyr155Cys	c.464A>G	4.2
ID137	PIK3CA	c.263G>A	p.Arg88Gln	27.25
	PIK3CA	c.1635G>C	p.Glu545Asp	41.22
	PIK3CA	c.3073A>G	p.Thr1025Ala	15
	PTEN	c.1116_1119delTGAA	p.Glu373LeufsTer42	14.08
	CDKN1B	c.229C>T	p.Gln77Ter	45
	KRAS	c.38G>A	p.Gly13Asp	25.76
	PPP2R1A	c.548G>A	p.Arg183Gln	38.44
ID138	IDH1	c.394C>T	p.Arg132Cys	33.14
	CTNNB1	c.110C>T	p.Ser37Phe	28.22
	PTEN	c.202T>A	p.Tyr68Asn	73.12
ID139	ARID1A	p.Phe1030SerfsTer9	c.3089delT	19.26
	KRAS	p.Gly13Asp	c.38G>A	23.74
	AKT1	p.Glu17Lys	c.49G>A	27.06
	TP53	p.Val157Ile	c.469G>A	52.3
ID140	No pathogenic alterations found
ID141	CDK2	5%:4.73, 95%:6.19	Amplificación génica	5,41copies
	MDM2	5%:4.47, 95%:5.93	Amplificación génica	5,15 copies
	CCNE1	5%:11.48, 95%:15.02	Amplificación génica	13,13 copies
	AKT2	5%:13.77, 95%:17.79	Amplificación génica	15,65 copies
ID142	ARID1A	c.3469G>T	p.Gly1157Ter	4.35
	NOTCH2	c.6106C>T	p.Arg2036Ter	18.66
	NOTCH2	c.3082G>T	p.Glu1028Ter	16.89
	MSH2	c.1447G>T	p.Glu483Ter	19.62
	PIK3CA	c.1624G>A	p.Glu542Lys	17.89
	FBXW7	c.2065C>T	p.Arg689Trp	15.1
	RAD50	c.3250G>T	p.Glu1084Ter	15.66
	PTEN	c.176C>A	p.Ser59Ter	17.78
	MRE11	c.1516G>T	p.Glu506Ter	12.41
	ATM	c.103C>T	p.Arg35Ter	17.47
	ATM	c.748C>T	p.Arg250Ter	13.21
	POLE	c.857C>G	p.Pro286Arg	19.01
	TSC2	c.223G>T	p.Glu75Ter	4.75
	TP53	c.916C>T	p.Arg306Ter	14.05
	TP53	c.638G>A	p.Arg213Gln	13.9
	NF1	c.1702G>T	p.Glu568Ter	18.93
	NF1	c.1945G>T	p.Glu649Ter	4.66
	NF1	c.3233C>A	p.Ser1078Ter	20.38
	ATRX	c.6235C>T	p.Arg2079Ter	14.9
ID143	PIK3R1	c.1723_1731delAAGACGAGA	p.Lys575_Arg577del	27.48
	PTEN	c.380G>T	p.Gly127Val	50.25
	KRAS	c.34G>T	p.Gly12Cys	26.5
ID144	MTOR	c.6644C>A	p.Ser2215Tyr	9.3
	PIK3CA	c.3073A>G	p.Thr1025Ala	8.05
	KIT	c.2146G>A	p.Asp716Asn	9.9
	POLE	c.1231G>T	p.Val411Leu	9.11
	BRCA2	c.7303C>T	p.Gln2435Ter	8.23
	TP53	c.817C>T	p.Arg273Cys	18.3
	SMARCB1	c.157C>T	p.Arg53Ter	6.7
	ATRX	c.109C>T	p.Arg37Ter	8.7
ID145	ARID1A	p.Phe1704LeufsTer23	c.5109_5110insC	7.38
	PIK3CA	p.Glu545Lys	c.1633G>A	33.85
	ESR1	p.Val392Ile	c.1174G>A	49.01
	PTEN	p.Pro96Leu	c.287C>T	38.34
	PTEN	p.Asn184GlufsTer6	c.548_549insA	35.85
ID146	PIK3R1	p.Arg639Ter	c.1915C>T	5.83
	PTEN	p.Tyr336Ter	c.1008C>G	10.49
ID147	PIK3CA	p.Glu545Lys	c.1633G>A	57.85
	TP53	p.Lys132Glu	c.394A>G	78.25
ID148	ARID1A	p.Gln1095SerfsTer66	c.3283delC	55.08
	PIK3R1	p.Arg642Ter	c.1924C>T	4.3
	PTEN	p.Val9SerfsTer27	c.24_46delCGTTAGCAGAAACAAAAGGAGAT	29.44
	PTEN	p.Asn323Ter	c.967_986delAATGATCTTGACAAAGCAAA	29.82
	PPP2R1A	p.Arg183Trp	c.547C>T	4.51
ID149	NRAS	c.182A>G	p.Gln61Arg	30.43
	PTEN	c.398_399insT	p.Met134AsnfsTer46	23.62
	PTEN	c.729_730insTTGAGTTC	p.Pro244LeufsTer15	42.3
ID150	ARID1A	c.2248C>T	p.Arg750Ter	32.65
	ARID1A	c.5965C>T	p.Arg1989Ter	36.3
	PIK3CA	c.241G>A	p.Glu81Lys	20.98
	PIK3CA	c.263G>A	p.Arg88Gln	33.85
	FBXW7	c.1436G>A	p.Arg479Gln	35.15
	RAD50	c.2782G>T	p.Glu928Ter	9.54
	PTEN	c.19G>T	p.Glu7Ter	29.71
	PTEN	c.895G>T	p.Glu299Ter	38.55
	POLE	c.857C>G	p.Pro286Arg	35.04
	RB1	c.160G>T	p.Glu54Ter	36.2
	RB1	c.409G>T	p.Glu137Ter	31.65
	NF1	c.7348C>T	p.Arg2450Ter	74.09
ID151	CTNNB1	c.122C>T	p.Thr41Ile	28.15
	FBXW7	c.1268G>T	p.Gly423Val	35.2
	PIK3R1	c.1670_1671insG	p.Glu558ArgfsTer3	3.86
ID152	PIK3CA	p.Glu542Lys	c.1624G>A	22.23
	FBXW7	p.Arg505Cys	c.1513C>T	12.36
	PTEN	p.Arg130Pro	c.389G>C	34.7
ID153	NF1	c.5639T>A	p.Leu1880Ter	41.64
ID154	PIK3R1	c.1699_1700delAAinsTG	p.Lys567Ter	4.94
	PTEN	c.20_23delAGAT	p.Glu7AlafsTer16	36.96
	PTEN	c.766G>T	p.Glu256Ter	56.46
	Microsatellite Instability
	FGFR2	c.1144T>C	p.Cys382Arg	31.27
	CCND1	c.860C>A	p.Pro287His	13.45
	ATM	c.5511_5512delTT	p.Phe1837LeufsTer11	12.64
ID155	PIK3CA	c.1634A>C	p.Glu545Ala	2.6
	PIK3R1	c.1344delA	p.Lys448AsnfsTer32	39.92
	PTEN	c.955_958delACTT	p.Thr319Ter	28.33
ID156	PMS2	c.853_856delACAG	p.Arg287SerfsTer19	8.58
	Microsatellite Instability
	FGFR2	c.755C>G	p.Ser252Trp	51.9
	TP53	c.743G>A	p.Arg248Gln	17.85
ID157	no genomic data
ID158	PIK3CA	c.1624G>A	p.Glu542Lys	4.41
	KRAS	c.35G>T	p.Gly12Val	3.32
ID159	CTNNB1	c.98C>G	p.Ser33Cys	34.99
	RHEB	c.103T>G	p.Tyr35Asp	9.15
	BRCA2	c.9976A>T	p.Lys3326Ter	46.5
	AKT1	c.49G>A	p.Glu17Lys	70.98
ID160	CTNNB1	c.98C>T	p.Ser33Phe	40.26
	PTEN	c,385G>A	p,Gly129Arg	41.4
ID161	ARID1A	c.5164C>T	p.Arg1722Ter	70
	MSH6	c.2539G>T	p.Glu847Ter	32.12
	CTNNB1	c.134C>A	p.Ser45Tyr	35.37
	PIK3CA	c.241G>A	p.Glu81Lys	36.74
	RAD50	c.2086G>T	p.Glu696Ter	33.62
	PTEN	c.389G>A	p.Arg130Gln	32.4
	ERBB3	c.695C>T	p.Ala232Val	34.2
	POLE	c.857C>G	p.Pro286Arg	36.22
	BRCA2	c.6666C>A	p.Tyr2222Ter	34.72
	NF1	c.910C>T	p.Arg304Ter	34.7
	NF1	c.7348C>T	p.Arg2450Ter	38.82
ID162	BRAF	c.1397G>T	p.Gly466Val	13.9
	PTEN	c.741_742insA	p.Pro248ThrfsTer5	12.44
	PTEN	c.955_956insA	p.Thr319AsnfsTer6	14.84
	KRAS	c.38G>A	p.Gly13Asp	14.21
ID163	RB1	c.1666C>T	p.Arg556Ter	23.9
	AKT2	amplificacion genica	19q13.2(40739755-40762984)x4.85	4,85 copies
	AXL	amplificacion genica	19q13.2(41725295-41765495)x5.1	5,1 copies
ID164	XPO1	c.1711G>A	p.Glu571Lys	34.45
	POLE	c.1231G>T	p.Val411Leu	39.95
	MSH2	c.1939G>T	p.Glu647Ter	40.42
	PIK3CA	c.263G>A	p.Arg88Gln	39.35
	PTEN	c.517C>T	p.Arg173Cys	34.67
	PTEN	c.1008C>A	p.Tyr336Ter	40.45
	ATM	c.748C>T	p.Arg250Ter	33.65
	NF1	c.7348C>T	p.Arg2450Ter	43.12
	NF1	c.3574G>T	p.Glu1192Ter	39.42
	MTOR	c.6644C>A	p.Ser2215Tyr	37.72
ID165	PTEN	c.388C>G	p.Arg130Gly	50.05
	FGFR2	c.755C>G	p.Ser252Trp	50.98
	RB1	c.1333C>T	p.Arg445Ter	38.3
ID166	MLH1	c.1534G>T	p.Glu512Ter	28.05
	Microsatellite Instability
	PIK3CA	c.3073A>G	p.Thr1025Ala	18.79
	RAD50	c.2116C>T	p.Arg706Ter	16.65
	BRCA2	c.6833_6837delTCTTA	p.Ile2278SerfsTer13	17.84
	BRCA1	c.3205C>T	p.Gln1069Ter	23.75
	DERL3,SMARCB1	c.1130G>A, c.*675C>T	p.Arg377His, p.?	15.07
	FBXW7	c.2065C>T	p.Arg689Trp	28.49
	POLE	c.890C>T	p.Ser297Phe	31.6
ID167	CTNNB1	c.122C>T	p.Thr41Ile	12.48
	PIK3CA	c.353G>A	p.Gly118Asp	11.16
	PIK3CA	c.3140A>G	p.His1047Arg	13.45
	FBXW7	c.1513C>A	p.Arg505Ser	10.51
	PTEN	c.278A>G	p.His93Arg	23.77
ID168	RAF1	c.770C>T	p.Ser257Leu	7
	SETD2	c.1741G>T	p.Glu581Ter	29.81
	PIK3CA	c.263G>A	p.Arg88Gln	32.85
	PIK3CA	c.317G>A	p.Gly106Asp	29.6
	PTEN	c.388C>G	p.Arg130Gly	32.15
	PTEN	c.895G>T	p.Glu299Ter	28.5
	ATM	c.1126G>T	p.Glu376Ter	29.75
	POLE	c.857C>G	p.Pro286Arg	33.32
ID169	ARID1A	c.1077_1084delCGCGCCCA	p.Ala360GlufsTer37	70
	NRAS	c.183A>T	p.Gln61His	65.95
	PIK3CA	c.3140A>T	p.His1047Leu	43.93
	FBXW7	c.1436G>A	p.Arg479Gln	26.2
	PTEN	c.371G>C	p.Cys124Ser	25.38
ID170	ARID1A	c.3916C>T	p.Gln1306Ter	28.1
	ARID1A	c.4654C>T	p.Gln1552Ter	34.73
	BAP1	c.410_411insC	p.Leu137PhefsTer6	22.91
	PTEN	c.388C>G	p.Arg130Gly	72.17
	FGFR2	c.1647T>A	p.Asn549Lys	54.48
	BRCA2	c.6556_6557insA	p.Ser2186TyrfsTer3	18.24
	CREBBP	c.2815_2816insC	p.Val939AlafsTer31	7.43
	RNF43	c.1995_1996insC	p.Gly666ArgfsTer81	11.23
	NOTCH3	c.4715_4716insC	p.Glu1572AspfsTer16	32.93
	U2AF1L5	c.101C>T	p.Ser34Phe	31.95
ID171	PIK3CA	c.3140A>G	p.His1047Arg	68
	PTEN	c.389G>C	p.Arg130Pro	36.45
ID172	ARID1A	c.6160G>T	p.Glu2054Ter	30.05
	PIK3CA	c.353G>A	p.Gly118Asp	26.59
	PTEN	c.397_398delGT	p.Val133AsnfsTer46	28.14
	PTEN	c.930_931insT	p.Asn311Ter	28.03
	KRAS	c.35G>A	p.Gly12Asp	47.42
ID173	PIK3CA	c.1030G>A	p.Val344Met	25.33
	RB1	c.751C>T	p.Arg251Ter	56.23
	TP53	c.476C>T	p.Ala159Val	63.35
	ERBB2	amplificacion genica	5%:20.52, 95%:26.69
ID174	PIK3CA	c.1634A>C	p.Glu545Ala	11.1
	KRAS	c.35G>T	p.Gly12Val	9.42
ID175	PIK3CA	c.1258T>C	p.Cys420Arg	51.58
	TP53	c.733G>A	p.Gly245Ser	61.55
	PPP2R1A	c.767C>T	p.Ser256Phe	34.87
ID176	ARID1A	c.1156C>T	p.Gln386Ter	12.48
	CTNNB1	c.98C>T	p.Ser33Phe	11.16
	PIK3CA	c.263G>A	p.Arg88Gln	13.45
	PIK3R1	c.1692C>G	p.Asn564Lys	10.51
	PTEN	c.201_202insA	p.Tyr68IlefsTer6	23.77
ID177	ARID1A	c.1390C>T	p.Gln464Ter	18.77
	PIK3CA	c.1035T>A	p.Asn345Lys	37.73
	PTEN	c.606_610delTATTC	p.Ile203AsnfsTer38	16.1
ID178	PIK3CA	c.1635G>T	p.Glu545Asp	30.47
	PTEN	c.388C>G	p.Arg130Gly	66.15
ID179	No pathogenic alterations found
ID180	ARID1A	c.1820C>A	p.Ser607Ter	9.36
	ARID1A	c.5176G>T	p.Glu1726Ter	8.25
	ARID1A	c.5965C>T	p.Arg1989Ter	8.06
	IDH1	c.394C>T	p.Arg132Cys	6.89
	PIK3CA	c.1034A>G	p.Asn345Ser	9.6
	PIK3R1	c.1042C>T	p.Arg348Ter	9.33
	MRE11	c.1024G>T	p.Glu342Ter	10.92
	ATM	c.4852C>T	p.Arg1618Ter	10.21
	POLE	c.3373C>T	p.Arg1125Ter	11.33
	POLE	c.1376C>T	p.Ser459Phe	10.51
	POLE	c.857C>G	p.Pro286Arg	9.94
	BRCA2	c.6952C>T	p.Arg2318Ter	8.08
	PPP2R1A	c.772C>T	p.Arg258Cys	10.14
	ATRX	c.1339G>T	p.Glu447Ter	10.67
ID181	CTNNB1	c.94G>A	p.Asp32Asn	13.86
	AKT1	c.49G>A	p.Glu17Lys	35.78
ID182	PIK3CA	c.1637A>G	p.Gln546Arg	16.19
	PTEN	c.275A>T	p.Asp92Val	18.41
	KRAS	c.35G>A	p.Gly12Asp	20.08
	TP53	c.651_653dup	p.Val218dup	66.06
ID183	PIK3CA	c.1258T>C	p.Cys420Arg	34.37
	TP53	c.715A>G	p.Asn239Asp	40.82
	FGFR2	Gene amplification	10q26.13(123239428-123298272)	x5.46 copies
	CCNE1	Gene amplification	19q12(30303882-30314693)	x4.75 copies
ID184	ARID1A	c.3151_3170delCTCTATCGCCTCTATGTGTC	p.Leu1051CysfsTer47	7.06
	PIK3R1	c.1723_1731delAAGACGAGA	p.Lys575_Arg577del	7.34
	PTEN	c.264T>A	p.Tyr88Ter	8.04
	KRAS	c.35G>C	p.Gly12Ala	7.16
ID185	MTOR	c.6644C>T	p.Ser2215Phe	42.04
	FBXW7	c.1394G>A	p.Arg465His	38.78
	ATM	c.9023G>A	p.Arg3008His	42.75
	KRAS	c.35G>A	p.Gly12Asp	34.09
	AKT1	c.49G>A	p.Glu17Lys	70.19
	PPP2R1A	c.547C>T	p.Arg183Trp	38.05
ID186	CTNNB1	c.110C>T	p.Ser37Phe	20.25
	PIK3R1	c.1761_1762insA	p.Gly588ArgfsTer14	17.74
	PTEN	c.276C>G	p.Asp92Glu	45.57
ID187	TP53	c.772G>A	p.Glu258Lys	32.45
ID188	Microsatellite instability
ID189	No genomic data
ID190	ARID1A	c.6596_6609delTAGAGGACAGCCTT	p.Leu2199ArgfsTer21	47.17
	CTNNB1	c.110C>T	p.Ser37Phe	41.91
	PIK3CA	c.1633G>A	p.Glu545Lys	21.56
	KRAS	c.35G>A	p.Gly12Asp	68.62
ID191	ARID1A	c.5164C>T	p.Arg1722Ter	35.83
	PIK3CA	c.328_330delGAA	p.Glu110del	39.51
	PTEN	c.195C>A	p.Tyr65Ter	41.12
	PTEN	c.389delG	p.Arg130GlnfsTer4	37.64
	FGFR2	c.1144T>C	p.Cys382Arg	38.83
ID192	CTNNB1	c.101G>A	p.Gly34Glu	6.01
	PIK3CA	c.1634A>G	p.Glu545Gly	26.62
	PIK3R1	c.1679A>G	p.Asp560Gly	38.36
	TSC1	c.1196delC	p.Pro399HisfsTer41	22.22
	PTEN	c.800delA	p.Lys267ArgfsTer9	38.94
	TP53	c.817C>T	p.Arg273Cys	23.83
ID193	MTOR	c.5395G>A	p.Glu1799Lys	39.39
	CTNNB1	c.98C>A	p.Ser33Tyr	41.44
	AKT1	c.49G>A	p.Glu17Lys	79.14
ID194	Microsatellite instability
ID195	PIK3CA	c.263G>A	p.Arg88Gln	41.57
	FBXW7	c.1436G>A	p.Arg479Gln	12.25
	FGFR1	c.2059A>G	p.Lys687Glu	4.7
	PTEN	c.195C>A	p.Tyr65Ter	40.74
	PTEN	c.388C>G	p.Arg130Gly	38.65
ID196	ARID1A	c.5585_5586insA	p.Thr1863AspfsTer38	7.14
	PTEN	c.249C>A	p.Cys83Ter	44.8
	PTEN	c.388C>G	p.Arg130Gly	44.07
	KRAS	c.35G>A	p.Gly12Asp	44.34
	SMAD4	c.1082G>A	p.Arg361His	3.9
ID197	MTOR	c.5395G>A	p.Glu1799Lys	21.69
	SETD2	c.2008G>T	p.Glu670Ter	22.4
	PIK3CB	c.1658A>C	p.Asn553Thr	19.18
	PIK3R1	c.1042C>T	p.Arg348Ter	20.98
	PIK3R1	c.1465G>T	p.Glu489Ter	22.31
	PTEN	c.389G>A	p.Arg130Gln	18.7
	PTEN	c.720C>A	p.Tyr240Ter	18.75
	POLE	c.857C>G	p.Pro286Arg	21.2
	RB1	c.160G>T	p.Glu54Ter	7.55
	RB1	c.245C>A	p.Ser82Ter	7.3
	SLX4	c.2911G>T	p.Glu971Ter	18.45
ID198	No genomic data
